# Supplementary material for: Denopelopia amicitia, a new Tanypodinae from Brazil (Diptera, Chironomidae)
Source: Zookeys. 2016 Jan 14;(553):107–17. doi: 10.3897/zookeys.553.5988 (PMC4740983; doi:10.3897/zookeys.553.5988)
Supplement: XML Treatment for Denopelopia [file zookeys.553.5988-treatment1.xml]

<!DOCTYPE tp:taxon-treatment
  PUBLIC "-//TaxonX//DTD Taxonomic Treatment Publishing DTD v0 20100105//EN" "tax-treatment-NSO.dtd">
<tp:taxon-treatment xmlns:tp="http://www.plazi.org/taxpub"><tp:treatment-meta><kwd-group><label>Taxon classification</label><kwd><named-content content-type="kingdom">Animalia</named-content></kwd><kwd><named-content content-type="order">Diptera</named-content></kwd><kwd><named-content content-type="family">Chironomidae</named-content></kwd></kwd-group><mixed-citation publication-type="journal"><person-group><name><surname>Dantas</surname><given-names>Galileu P.S.</given-names></name><name><surname>Hamada</surname><given-names>Neusa</given-names></name><name><surname>Mendes</surname><given-names>Humberto F.</given-names></name></person-group><article-title><italic><tp:taxon-name><tp:taxon-name-part taxon-name-part-type="genus">Denopelopia</tp:taxon-name-part> <tp:taxon-name-part taxon-name-part-type="species">amicitia</tp:taxon-name-part></tp:taxon-name></italic>, a new <tp:taxon-name><tp:taxon-name-part taxon-name-part-type="subfamily">Tanypodinae</tp:taxon-name-part></tp:taxon-name> from Brazil (<tp:taxon-name><tp:taxon-name-part taxon-name-part-type="order">Diptera</tp:taxon-name-part></tp:taxon-name>, <tp:taxon-name><tp:taxon-name-part taxon-name-part-type="family">Chironomidae</tp:taxon-name-part></tp:taxon-name>)</article-title><source>Zookeys</source><day>14</day><month>1</month><year>2016</year><volume>2016</volume><issue>553</issue><fpage>107</fpage><lpage>117</lpage><pub-id pub-id-type="doi">10.3897/zookeys.553.5988</pub-id></mixed-citation></tp:treatment-meta><tp:nomenclature><tp:taxon-name>
            <tp:taxon-name-part taxon-name-part-type="genus">Denopelopia</tp:taxon-name-part>
          </tp:taxon-name><tp:taxon-authority>Roback &amp; Rutter, 1988</tp:taxon-authority><tp:nomenclature-citation-list><tp:nomenclature-citation><tp:taxon-name><tp:taxon-name-part taxon-name-part-type="genus">Denopelopia</tp:taxon-name-part></tp:taxon-name><comment> Roback &amp; Rutter, 1988: 117.</comment></tp:nomenclature-citation></tp:nomenclature-citation-list></tp:nomenclature><tp:treatment-sec sec-type="Type species"><title>Type species.</title><p>
            <italic><tp:taxon-name><tp:taxon-name-part taxon-name-part-type="genus">Denopelopia</tp:taxon-name-part> <tp:taxon-name-part taxon-name-part-type="species">atria</tp:taxon-name-part></tp:taxon-name></italic> Roback &amp; Rutter, 1988.</p></tp:treatment-sec><tp:treatment-sec sec-type="Emended diagnosis"><title>Emended diagnosis.</title><p>Based on the additional characters found in <italic><tp:taxon-name><tp:taxon-name-part taxon-name-part-type="genus">Denopelopia</tp:taxon-name-part> <tp:taxon-name-part taxon-name-part-type="species">amicitia</tp:taxon-name-part></tp:taxon-name></italic> sp. n., the generic diagnosis for the pupa and male of <italic><tp:taxon-name><tp:taxon-name-part taxon-name-part-type="genus">Denopelopia</tp:taxon-name-part></tp:taxon-name></italic> given by <xref ref-type="bibr" rid="B8">Roback and Rutter (1988)</xref> and <xref ref-type="bibr" rid="B4">Murray and Fittkau (1989)</xref> must be emended. <bold>Male</bold>: scutal tubercle absent; wing densely covered with macrotrichia, costa not produced beyond R<sub>4+5</sub>, ending clearly before M<sub>1+2</sub>; tibial spurs with elongate apical tooth, more than half the length of the entire spur; tergite IX straight or rounded, with a transverse row of setae; gonocoxite with or without internal lobe. <bold>Pupa</bold>: wholly brown; thoracic horn elongated, with an apical nipple, a small plastron plate and respiratory atrium with or without constrictions; thoracic comb present; TVII with 3 lateral filaments; anal lobe with spines on the outer margin only; genital sac not surpassing apex of anal lobe.</p><!--PageBreak--></tp:treatment-sec><ref-list><ref id="B8"><mixed-citation xmlns:xlink="http://www.w3.org/1999/xlink" xlink:type="simple">
          <person-group><name name-style="western"><surname>Roback</surname><given-names>SS</given-names></name><name name-style="western"><surname>Rutter</surname><given-names>PR</given-names></name></person-group> (<year>1988</year>) <article-title><italic><tp:taxon-name><tp:taxon-name-part taxon-name-part-type="genus">Denopelopia</tp:taxon-name-part> <tp:taxon-name-part taxon-name-part-type="species">atria</tp:taxon-name-part></tp:taxon-name></italic>, a new genus and species of <tp:taxon-name><tp:taxon-name-part taxon-name-part-type="tribe">Pentaneurini</tp:taxon-name-part></tp:taxon-name> (<tp:taxon-name><tp:taxon-name-part taxon-name-part-type="order">Diptera</tp:taxon-name-part></tp:taxon-name>: <tp:taxon-name><tp:taxon-name-part taxon-name-part-type="family">Chironomidae</tp:taxon-name-part></tp:taxon-name>: <tp:taxon-name><tp:taxon-name-part taxon-name-part-type="subfamily">Tanypodinae</tp:taxon-name-part></tp:taxon-name>) from Florida.</article-title> <source>Spixiana Supplement</source> <volume>14</volume>: <fpage>117</fpage>–<lpage>27</lpage>.</mixed-citation></ref><ref id="B4"><mixed-citation xmlns:xlink="http://www.w3.org/1999/xlink" xlink:type="simple">
          <person-group><name name-style="western"><surname>Murray</surname><given-names>DA</given-names></name><name name-style="western"><surname>Fittkau</surname><given-names>EJ</given-names></name></person-group> (<year>1989</year>) <article-title>The adult males of <tp:taxon-name><tp:taxon-name-part taxon-name-part-type="subfamily">Tanypodinae</tp:taxon-name-part></tp:taxon-name> (<tp:taxon-name><tp:taxon-name-part taxon-name-part-type="order">Diptera</tp:taxon-name-part></tp:taxon-name>: <tp:taxon-name><tp:taxon-name-part taxon-name-part-type="family">Chironomidae</tp:taxon-name-part></tp:taxon-name>) of the Holarctic region Keys and diagnoses.</article-title> In: <person-group><name name-style="western"><surname>Wiederholm</surname><given-names>T</given-names></name></person-group> (<role>Ed.</role>) <issue-title>Chironomidae of the Holarctic region. Keys and diagnoses. Part 3 Adult males.</issue-title> <source>Entomologica Scandinavica Supplement</source> <volume>34</volume>: <fpage>37</fpage>–<lpage>123</lpage>.</mixed-citation></ref></ref-list></tp:taxon-treatment>
