# Supplementary material for: Denopelopia amicitia, a new Tanypodinae from Brazil (Diptera, Chironomidae)
Source: Zookeys. 2016 Jan 14;(553):107–17. doi: 10.3897/zookeys.553.5988 (PMC4740983; doi:10.3897/zookeys.553.5988)
Supplement: XML Treatment for Denopelopia amicitia [file zookeys.553.5988-treatment2.xml]

<!DOCTYPE tp:taxon-treatment
  PUBLIC "-//TaxonX//DTD Taxonomic Treatment Publishing DTD v0 20100105//EN" "tax-treatment-NSO.dtd">
<tp:taxon-treatment xmlns:tp="http://www.plazi.org/taxpub"><tp:treatment-meta><kwd-group><label>Taxon classification</label><kwd><named-content content-type="kingdom">Animalia</named-content></kwd><kwd><named-content content-type="order">Diptera</named-content></kwd><kwd><named-content content-type="family">Chironomidae</named-content></kwd></kwd-group><mixed-citation publication-type="journal"><person-group><name><surname>Dantas</surname><given-names>Galileu P.S.</given-names></name><name><surname>Hamada</surname><given-names>Neusa</given-names></name><name><surname>Mendes</surname><given-names>Humberto F.</given-names></name></person-group><article-title><italic><tp:taxon-name><tp:taxon-name-part taxon-name-part-type="genus">Denopelopia</tp:taxon-name-part> <tp:taxon-name-part taxon-name-part-type="species">amicitia</tp:taxon-name-part></tp:taxon-name></italic>, a new <tp:taxon-name><tp:taxon-name-part taxon-name-part-type="subfamily">Tanypodinae</tp:taxon-name-part></tp:taxon-name> from Brazil (<tp:taxon-name><tp:taxon-name-part taxon-name-part-type="order">Diptera</tp:taxon-name-part></tp:taxon-name>, <tp:taxon-name><tp:taxon-name-part taxon-name-part-type="family">Chironomidae</tp:taxon-name-part></tp:taxon-name>)</article-title><source>Zookeys</source><day>14</day><month>1</month><year>2016</year><volume>2016</volume><issue>553</issue><fpage>107</fpage><lpage>117</lpage><pub-id pub-id-type="doi">10.3897/zookeys.553.5988</pub-id></mixed-citation></tp:treatment-meta><tp:nomenclature><tp:taxon-name>
            <tp:taxon-name-part taxon-name-part-type="genus">Denopelopia</tp:taxon-name-part>
            <tp:taxon-name-part taxon-name-part-type="species">amicitia</tp:taxon-name-part>
            <object-id xmlns:xlink="http://www.w3.org/1999/xlink" content-type="zoobank" xlink:type="simple">http://zoobank.org/09A94352-BDD3-423A-A61B-1740C1452F0C</object-id>
          </tp:taxon-name><tp:taxon-status xmlns:xlink="http://www.w3.org/1999/xlink" xlink:type="simple">sp. n.</tp:taxon-status></tp:nomenclature><tp:treatment-sec sec-type="type material"><title>Type material.</title><p>Holotype male with pupal exuviae, Brazil, Amazonas State, Presidente Figueiredo, pisciculture pond, BR 174-Km 121, <named-content xmlns:xlink="http://www.w3.org/1999/xlink" content-type="dwc:verbatimCoordinates" xlink:type="simple">01°55’50.2’’ S, 60°03’02.0” W</named-content>, 10/xii/2012, G.P.S. Dantas, (<named-content xmlns:xlink="http://www.w3.org/1999/xlink" content-type="dwc:institutional_code" xlink:type="simple"><named-content content-type="dwc:institutional_code" xlink:type="simple">INPA</named-content></named-content>).</p></tp:treatment-sec><tp:treatment-sec sec-type="Diagnosis"><title>Diagnosis.</title><p>Male: AR 1.92; wing with well-developed anal lobe; spur of the fore tibia with the most basal tooth longer and slender than the other lateral teeth and strongly curved backwards; tergite IX rounded; gonocoxite with a well-developed setose lobe at the base. Pupa: with a distinct apical nipple, 38 µm long and 42 µm wide, L/W 0.9; absence of distinct constrictions in the respiratory atrium of the thoracic horn.</p></tp:treatment-sec><tp:treatment-sec sec-type="Etymology"><title>Etymology.</title><p>From Latin, <italic>amicitia</italic>, meaning friends, referring to friends who helped during fieldwork.</p></tp:treatment-sec><tp:treatment-sec sec-type="Male"><title>Male</title><p>(n = 1). Total length 2.90 mm. Wing length 1.7 mm. Total length/wing length 1.67. Wing length/length of profemur 2.34.</p><p>
            <italic>General coloration</italic> brown. Head yellow, occipital area brown; maxillary palp yellow; pedicel yellow, brown near the insertion of the flagellum; flagellomere I–XII light brown, VIII–VIV yellow. Thorax dark brown, pleura light brown. Legs yellow. Wings with membrane transparent, veins yellow. Abdomen: T I yellow, with light brown pigmentation on the anterolateral margin, T II–III yellow with clear brown band close to anterior margin; TIV with 1/3 anterior brown; TV–VIII brown, genitalia yellow.</p><p>
            <italic>Head</italic> (Fig. <xref ref-type="fig" rid="F1">1A</xref>). AR 1.92. Antenna with 14 flagellomere; thirteenth flagellomere 585 µm long. Apical flagellomere 92 µm long; 23 µm wide at base; with a subapical setae 65 µm long. Temporal setae 14. Clypeus 99 µm long, 82 µm wide, with 19 setae. Cibarial pump with anterior margin concave, 215 µm long and with orifice 95 from apex. Tentorium 165 µm long. First palpomere reduced. Palpomere lengths (1–5 in µm): 30; 65; 156; 168; 265.</p><fig id="F1" position="float" orientation="portrait"><label>Figure 1.</label><caption><p>
          <italic><tp:taxon-name><tp:taxon-name-part taxon-name-part-type="genus">Denopelopia</tp:taxon-name-part> <tp:taxon-name-part taxon-name-part-type="species">amicitia</tp:taxon-name-part></tp:taxon-name></italic> sp. n. Adult male: <bold>A</bold> head <bold>B</bold> thorax <bold>C</bold> wing.</p></caption><graphic xmlns:xlink="http://www.w3.org/1999/xlink" xlink:href="zookeys-553-107-g001.jpg" position="float" orientation="portrait" xlink:type="simple" id="oo_73129.jpg"/></fig><p>
            <italic>Thorax</italic> (Fig. <xref ref-type="fig" rid="F1">1B</xref>). Scutal tubercle absent. Acrostichals 30, biserial, starting close to antepronotum and reaching half of scutum; dorsocentrals 14, biserial anteriorly and uniserial posteriorly; prealars 6, in a single irregular row; supraalar 1. Antepronotum with 3 setae. Scutellum with 22 setae, in three rows. Postnotum without setae.</p><p>
            <italic>Wing</italic> (Figs <xref ref-type="fig" rid="F1">1D</xref>, <xref ref-type="fig" rid="F2">2A</xref>). 1.7 mm long, 0.4 mm wide. VR 0.91 (Cu = 510 µm, M = 560 µm). Membrane with covering of macrotrichia, denser at the 1/3 distal; costa 1.6 mm long, not produced beyond apex of R<sub>4+5</sub>. R<sub>2+3</sub> present. MCu proximal to the RM. Brachiolum with 3 setae. Squama with 12 setae. Anal lobe well-developed.</p><fig id="F2" position="float" orientation="portrait"><label>Figure 2.</label><caption><p>
          <italic><tp:taxon-name><tp:taxon-name-part taxon-name-part-type="genus">Denopelopia</tp:taxon-name-part> <tp:taxon-name-part taxon-name-part-type="species">amicitia</tp:taxon-name-part></tp:taxon-name></italic> sp. n. Adult male: <bold>A</bold> wing <bold>B</bold> fore tibial spur <bold>C</bold> mid tibial spur <bold>D</bold> hind tibial spur <bold>E</bold> hypopygium in dorsal view <bold>F</bold> hypopygium with tergite IX removed.</p></caption><graphic xmlns:xlink="http://www.w3.org/1999/xlink" xlink:href="zookeys-553-107-g002.jpg" position="float" orientation="portrait" xlink:type="simple" id="oo_73130.jpg"/></fig><p>
            <italic>Legs</italic>. Fore leg: tibia with an apical, pectinate spur, 47 µm long, with three lateral teeth and one elongate apical tooth, the most basal tooth is longer and slender than the other lateral teeth and strongly curved backwards (Fig. <xref ref-type="fig" rid="F2">2B</xref>); two preapical setae 138 µm long; width at apex of tibia 40 µm; ta<sub>1</sub> with one preapical stout setae, 86 µm long; ta<sub>2</sub> with one preapical stout setae, 75 µm long; ta<sub>3</sub> with two preapical stout setae, 72 µm long. Mid leg: tibia with two apical, pectinate spurs, 33 and 59 µm long, longest spur with three lateral teeth and one elongate apical tooth, shortest spur with three lateral teeth and one apical tooth (Fig. <xref ref-type="fig" rid="F2">2C</xref>); two preapical setae 119 µm long; width at apex of tibia 38 µm; ta<sub>1</sub> with a preapical stout setae, 71 µm long; ta<sub>2</sub> with two preapical stout <!--PageBreak-->setae, 65 µm long; ta<sub>3</sub> with two preapical stout setae, 48 µm long. Hind leg: tibia with two apical, pectinate spurs, 39 and 78 µm long, longest spur with three lateral teeth and one elongate apical tooth, shortest spur with three lateral teeth and one apical tooth (Fig. <xref ref-type="fig" rid="F2">2D</xref>); one preapical setae 182 µm long; width at apex of tibia 44 µm; ta<sub>1</sub> with one preapical stout setae, 90 µm long; ta<sub>2</sub> with two preapical stout setae, 61 µm long. Tibial comb on hind leg with 7 bristles, the lateral longer than the medial ones (Fig. <xref ref-type="fig" rid="F2">2E</xref>). Claws of all legs normal, curved, sharply pointed; pulvilli absent. Lengths (in µm) and proportions of leg segments as in Table <xref ref-type="table" rid="T1">1</xref>.</p><table-wrap id="T1" position="float" orientation="portrait"><label>Table 1.</label><caption><p>Lengths (in µm) and proportions of leg segments in <italic><tp:taxon-name><tp:taxon-name-part taxon-name-part-type="genus">Denopelopia</tp:taxon-name-part> <tp:taxon-name-part taxon-name-part-type="species">amicitia</tp:taxon-name-part></tp:taxon-name></italic> sp. n., male (n = 1).</p></caption><table id="TID0EOWAE" rules="all"><tbody><tr><td rowspan="1" colspan="1"/><td rowspan="1" colspan="1">
              <bold>Fe</bold>
            </td><td rowspan="1" colspan="1">
              <bold>ti</bold>
            </td><td rowspan="1" colspan="1">
              <bold>ta<sub>1</sub></bold>
            </td><td rowspan="1" colspan="1">
              <bold>ta<sub>2</sub></bold>
            </td><td rowspan="1" colspan="1">
              <bold>ta<sub>3</sub></bold>
            </td><td rowspan="1" colspan="1">
              <bold>ta<sub>4</sub></bold>
            </td><td rowspan="1" colspan="1">
              <bold>ta<sub>5</sub></bold>
            </td><td rowspan="1" colspan="1">
              <bold>LR</bold>
            </td><td rowspan="1" colspan="1">
              <bold>BV</bold>
            </td><td rowspan="1" colspan="1">
              <bold>SV</bold>
            </td></tr><tr><td rowspan="1" colspan="1">
              <bold>p<sub>1</sub></bold>
            </td><td rowspan="1" colspan="1">729</td><td rowspan="1" colspan="1">850</td><td rowspan="1" colspan="1">743</td><td rowspan="1" colspan="1">422</td><td rowspan="1" colspan="1">341</td><td rowspan="1" colspan="1">204</td><td rowspan="1" colspan="1">109</td><td rowspan="1" colspan="1">0.87</td><td rowspan="1" colspan="1">2.16</td><td rowspan="1" colspan="1">2.12</td></tr><tr><td rowspan="1" colspan="1">
              <bold>p<sub>2</sub></bold>
            </td><td rowspan="1" colspan="1">717</td><td rowspan="1" colspan="1">1016</td><td rowspan="1" colspan="1">758</td><td rowspan="1" colspan="1">412</td><td rowspan="1" colspan="1">294</td><td rowspan="1" colspan="1">184</td><td rowspan="1" colspan="1">109</td><td rowspan="1" colspan="1">0.75</td><td rowspan="1" colspan="1">2.49</td><td rowspan="1" colspan="1">2.29</td></tr><tr><td rowspan="1" colspan="1">
              <bold>p<sub>3</sub></bold>
            </td><td rowspan="1" colspan="1">782</td><td rowspan="1" colspan="1">797</td><td rowspan="1" colspan="1">550</td><td rowspan="1" colspan="1">315</td><td rowspan="1" colspan="1">220</td><td rowspan="1" colspan="1">132</td><td rowspan="1" colspan="1">93</td><td rowspan="1" colspan="1">0.80</td><td rowspan="1" colspan="1">2.80</td><td rowspan="1" colspan="1">2.87</td></tr></tbody></table></table-wrap><p>
            <italic>Hypopygium</italic> (Figs <xref ref-type="fig" rid="F2">2F-G</xref>). Tergite IX rounded, with 7 posterior setae. Anal point conical. Phallapodeme indistinct. Sternapodeme with triangular anterior process. Gonocoxite subcylindrical, 130 µm long, 40, 55, 65 µm wide at apex, at mid and at base respectively; with an internal setose lobe at the base, as in figure 2G. Gonostylus simple and slightly curved, 70 µm long; megaseta 10 µm long. HR 1.83; HV 4.10.</p><!--PageBreak--><!--PageBreak--></tp:treatment-sec><tp:treatment-sec sec-type="Pupa"><title>Pupa</title><p>(n = 1). Dimensions. Male abdomen 2.63 mm long.</p><p>
            <italic>Coloration</italic>. Cephalothorax brownish; thoracic horn dark brown, apical nipple transparent, plastron plate yellowish. Tergite I light brown, scar brown, T II-AL brown (Fig. <xref ref-type="fig" rid="F3">3C</xref>).</p><fig id="F3" position="float" orientation="portrait"><label>Figure 3.</label><caption><p>
          <italic><tp:taxon-name><tp:taxon-name-part taxon-name-part-type="genus">Denopelopia</tp:taxon-name-part> <tp:taxon-name-part taxon-name-part-type="species">amicitia</tp:taxon-name-part></tp:taxon-name></italic> sp. n. Pupa: <bold>A</bold> thoracic horn, in frontal view <bold>B</bold> thoracic horn, in lateral view <bold>C</bold> abdomen, in dorsal view <bold>D</bold> T VII–VIII and Anal lobe.</p></caption><graphic xmlns:xlink="http://www.w3.org/1999/xlink" xlink:href="zookeys-553-107-g003.jpg" position="float" orientation="portrait" xlink:type="simple" id="oo_73131.jpg"/></fig><p>
            <italic>Cephalothorax</italic>. Frontal apotome somewhat triangular (Fig. <xref ref-type="fig" rid="F4">4A</xref>). Wing sheath smooth, 1.1 mm long and 0.4 mm wide. Thoracic horn elongate and narrow (Fig. <xref ref-type="fig" rid="F3">3A-B</xref>, <xref ref-type="fig" rid="F4">4B-C</xref>), 390 µm long and 48 µm wide; with a distinct apical nipple, 38 µm long and 42 µm wide; plastron plate rounded, 28 µm long; aeropyle tube bended at the base, 53 µm long. Horn sac tubular, filling the respiratory atrium, except at the base; respiratory atrium without distinct constriction (Fig. <xref ref-type="fig" rid="F3">3A-B</xref>, <xref ref-type="fig" rid="F4">4B</xref>). Thoracic horn with small surface spines at the base (Fig. <xref ref-type="fig" rid="F4">4C</xref>). Basal lobe well developed, as in figure 4C. Thoracic comb with 12 conical teeth.</p><fig id="F4" position="float" orientation="portrait"><label>Figure 4.</label><caption><p>
          <italic><tp:taxon-name><tp:taxon-name-part taxon-name-part-type="genus">Denopelopia</tp:taxon-name-part> <tp:taxon-name-part taxon-name-part-type="species">amicitia</tp:taxon-name-part></tp:taxon-name></italic> sp. n. Pupa: <bold>A</bold> frontal apotome <bold>B</bold> thoracic horn <bold>C</bold> base of thoracic horn, basal lobe and thoracic comb <bold>D</bold> shagreen of sternite II <bold>E</bold> T VII–VIII and Anal lobe.</p></caption><graphic xmlns:xlink="http://www.w3.org/1999/xlink" xlink:href="zookeys-553-107-g004.jpg" position="float" orientation="portrait" xlink:type="simple" id="oo_73132.jpg"/></fig><p>
            <italic>Abdomen</italic> (Fig. <xref ref-type="fig" rid="F3">3C</xref>). Tergite I without shagreen, T II–TVIII with shagreen composed by scattered fine spinules. Sternite II with a large field of shagreen composed by spinules arranged in combs (Fig. <xref ref-type="fig" rid="F4">4D</xref>). T I with a distinct and elongate scar, 170 µm long. T VII with 3 lateral filaments, 252 µm long; filaments placed at 132, 210 and 275 µm from base to apex of segment. T VIII with 5 lateral filaments, 372 µm long. Anal lobe as in figures 3D and 4E, 350 µm long, 213 µm wide at base and with two lateral macrosetae with sticky sheaths; outer margins with 12 spinules; inner margins without spinules. Genital sac smaller than anal lobe, 233 µm long, 162 µm wide at base. GS/AL 0.67.</p></tp:treatment-sec></tp:taxon-treatment>
